# Supplementary material for: The Broad-Spectrum Endolysin LySP2 Improves Chick Survival after Salmonella Pullorum Infection
Source: Viruses. 2023 Mar 24;15(4):836. doi: 10.3390/v15040836 (PMC10142873; doi:10.3390/v15040836)
Supplement: Supplementary file 1 [file viruses-15-00836-s001.zip]

Archive with 1 entries (1 files):
- viruses-2226996-supplementary.pdf
